# Supplementary material for: Attacking COVID-19 Progression Using Multi-Drug Therapy for Synergetic Target Engagement
Source: Biomolecules. 2021 May 23;11(6):787. doi: 10.3390/biom11060787 (PMC8224684; doi:10.3390/biom11060787)
Supplement: Supplementary file 1 [file biomolecules-11-00787-s001.zip]

Archive with 4 entries (4 files):
- biomolecules-1203810 - supplementary.pdf
- Supplemental-Dataset_No1--nceSET.xlsx
- Supplemental-Dataset_No2--repurposeSET.pdf
- Supplemental-Dataset_No3--properties.pdf
