# Supplementary material for: Attacking COVID-19 Progression Using Multi-Drug Therapy for Synergetic Target Engagement
Source: Biomolecules. 2021 May 23;11(6):787. doi: 10.3390/biom11060787 (PMC8224684; doi:10.3390/biom11060787)
Supplement: Supplementary file 1 [file biomolecules-11-00787-s001.zip › Supplemental-Dataset_No1--nceSET.xlsx]

## Sheet: Sheet1
Coban et al., Biomolecules 2020 DATASET
TABLE S2. Top 310 NCE compounds docked with Ace2, TMRPSS2, and Mpro (from >30million compounds on all targets)
2D Structure	Compound Name	ENZYME	Docking Score	Smile
	N-[(4-methylmorpholin-2-yl)methyl]-4-[(4-methylpiperazin-1-yl)methyl]benzamide	ACE2	-7.41559	CN1CCN(Cc2ccc(cc2)C(=O)NCC2CN(C)CCO2)CC1
	2-(3-hydroxypiperidin-1-yl)-N-(4-methyl-3-sulfamoylphenyl)acetamide	ACE2	-7.37728	Cc1ccc(NC(=O)CN2CCCC(O)C2)cc1S(N)(=O)=O
	2-{4-[(1,3-benzothiazol-2-yl)methyl]piperazin-1-yl}-N-{4-[(pyrrolidin-1-yl)methyl]phenyl}acetamide	ACE2	-7.73345	O=C(CN1CCN(Cc2nc3ccccc3s2)CC1)Nc1ccc(CN2CCCC2)cc1
	3-({[(2,5-difluorophenyl)methyl]amino}methyl)-N-methylbenzene-1-sulfonamide	ACE2	-7.5276	CNS(=O)(=O)c1cccc(CNCc2cc(F)ccc2F)c1
	N-methyl-3-({[(3-nitrophenyl)methyl]amino}methyl)benzene-1-sulfonamide	ACE2	-7.48614	CNS(=O)(=O)c1cccc(CNCc2cccc(c2)[N+]([O-])=O)c1
	(1S,2R)-1-{[(1H-imidazol-2-yl)methyl]amino}-2,3-dihydro-1H-inden-2-ol	ACE2	-7.81806	O[C@@H]1Cc2ccccc2[C@@H]1NCc1ncc[nH]1
	1,3-dimethyl-7-({6-methylimidazo[1,2-a]pyridin-2-yl}methyl)-2,3,6,7-tetrahydro-1H-purine-2,6-dione	ACE2	-7.81333	Cc1ccc2nc(Cn3cnc4n(C)c(=O)n(C)c(=O)c34)cn2c1
	7-({6-chloroimidazo[1,2-a]pyridin-2-yl}methyl)-1,3-dimethyl-2,3,6,7-tetrahydro-1H-purine-2,6-dione	ACE2	-7.78799	Cn1c2ncn(Cc3cn4cc(Cl)ccc4n3)c2c(=O)n(C)c1=O
	1-[4-({[(thiophen-3-yl)methyl]amino}methyl)phenyl]piperidine-3-carboxamide hydrochloride	ACE2	-7.34694	Cl.NC(=O)C1CCCN(C1)c1ccc(CNCc2ccsc2)cc1
	[3-({[(2,5-difluorophenyl)methyl]amino}methyl)phenyl]methanol	ACE2	-7.27384	OCc1cccc(CNCc2cc(F)ccc2F)c1
	1-[4-({[(5-methylfuran-2-yl)methyl]amino}methyl)phenyl]piperidine-3-carboxamide hydrochloride	ACE2	-7.36892	Cl.Cc1ccc(CNCc2ccc(cc2)N2CCCC(C2)C(N)=O)o1
	[(4-cyclopropylmorpholin-2-yl)methyl]({2,6-dimethylimidazo[2,1-b][1,3]thiazol-5-yl}methyl)amine	ACE2	-7.83894	Cc1cn2c(CNCC3CN(CCO3)C3CC3)c(C)nc2s1
	N-{2-[2-(4-methylpiperazin-1-yl)ethoxy]phenyl}thiophene-2-carboxamide	ACE2	-7.64997	CN1CCN(CCOc2ccccc2NC(=O)c2cccs2)CC1
	N-{2-[2-(4-methylpiperazin-1-yl)ethoxy]phenyl}furan-2-carboxamide	ACE2	-7.32206	CN1CCN(CCOc2ccccc2NC(=O)c2ccco2)CC1
	N-{2-[2-(4-methylpiperazin-1-yl)ethoxy]phenyl}cyclohex-3-ene-1-carboxamide	ACE2	-7.79016	CN1CCN(CCOc2ccccc2NC(=O)C2CCC=CC2)CC1
	N-{2-[2-(4-methylpiperazin-1-yl)ethoxy]phenyl}-3-(naphthalen-1-yl)prop-2-enamide	ACE2	-7.25658	CN1CCN(CCOc2ccccc2NC(=O)C=Cc2cccc3ccccc23)CC1
	1-{[3-({[(2,5-difluorophenyl)methyl]amino}methyl)phenyl]methyl}piperidine-3-carboxamide	ACE2	-7.8354	NC(=O)C1CCCN(Cc2cccc(CNCc3cc(F)ccc3F)c2)C1
	1-(2,4-difluorophenyl)-N-[(1H-imidazol-2-yl)methyl]pyrrolidin-3-amine	ACE2	-7.89099	Fc1ccc(N2CCC(C2)NCc2ncc[nH]2)c(F)c1
	N-[2-methyl-3-(4-methylpiperazin-1-yl)propyl]-1H-1,3-benzodiazole-2-carboxamide	ACE2	-7.19882	CC(CNC(=O)c1nc2ccccc2[nH]1)CN1CCN(C)CC1
	2-[(4,5-dimethyl-1H-imidazol-1-yl)methyl]-1-ethyl-4-fluoro-1H-1,3-benzodiazole	ACE2	-7.93842	CCn1c(Cn2cnc(C)c2C)nc2c(F)cccc12
	4-[(2-amino-2,3-dimethylbutyl)amino]-N-methyl-3-nitrobenzene-1-sulfonamide	ACE2	-7.44268	CNS(=O)(=O)c1ccc(NCC(C)(N)C(C)C)c(c1)[N+]([O-])=O
	1-ethyl-N-{2-fluoro-5-[2-(2-methylpiperidin-1-yl)acetamido]phenyl}-1H-pyrazole-4-carboxamide	ACE2	-7.58947	CCn1cc(cn1)C(=O)Nc1cc(NC(=O)CN2CCCCC2C)ccc1F
	3-ethyl-1-(2-{4-[(6-methylpyridin-2-yl)amino]piperidin-1-yl}propanoyl)urea	ACE2	-7.78972	CCNC(=O)NC(=O)C(C)N1CCC(CC1)Nc1cccc(C)n1
	2-(4-chlorophenyl)-2-({3-nitroimidazo[1,2-a]pyridin-2-yl}amino)acetamide	ACE2	-7.54899	NC(=O)C(Nc1nc2ccccn2c1[N+]([O-])=O)c1ccc(Cl)cc1
	N-{[(2-bromophenyl)carbamoyl]methyl}-2-{4-[(thiophen-3-yl)methyl]piperazin-1-yl}acetamide	ACE2	-7.05626	Brc1ccccc1NC(=O)CNC(=O)CN1CCN(Cc2ccsc2)CC1
	6-chloro-4-{[(1,4-dimethylpiperazin-2-yl)methyl]amino}quinoline-3-carbonitrile	ACE2	-7.69095	CN1CCN(C)C(CNc2c(cnc3ccc(Cl)cc23)C#N)C1
	7-[({[1-(difluoromethyl)-1H-imidazol-2-yl]methyl}(methyl)amino)methyl]-3-methyl-5H-[1,3]thiazolo[3,2-a]pyrimidin-5-one	ACE2	-7.3686	CN(Cc1nccn1C(F)F)Cc1cc(=O)n2c(C)csc2n1
	N-(3-cyanophenyl)-2-({imidazo[1,2-a]pyridin-2-yl}methoxy)benzamide	ACE2	-7.2729	O=C(Nc1cccc(c1)C#N)c1ccccc1OCc1cn2ccccc2n1
	N-[(2-fluorophenyl)methyl]-2-({imidazo[1,2-a]pyridin-2-yl}methoxy)benzamide	ACE2	-7.50441	Fc1ccccc1CNC(=O)c1ccccc1OCc1cn2ccccc2n1
	N-(4-fluoro-2-methylphenyl)-2-({imidazo[1,2-a]pyridin-2-yl}methoxy)benzamide	ACE2	-7.25646	Cc1cc(F)ccc1NC(=O)c1ccccc1OCc1cn2ccccc2n1
	N-(2-carbamoylcyclohexyl)-4-[(4-methylpiperazin-1-yl)methyl]benzamide	ACE2	-7.2544	CN1CCN(Cc2ccc(cc2)C(=O)NC2CCCCC2C(N)=O)CC1
	3-bromo-5-chloro-2-hydroxy-N-[(1-methyl-1H-imidazol-2-yl)methyl]benzamide	ACE2	-7.39601	Cn1ccnc1CNC(=O)c1cc(Cl)cc(Br)c1O
	3,7-dimethyl-1-[3-(morpholin-4-yl)propyl]-2,3,6,7-tetrahydro-1H-purine-2,6-dione	ACE2	-7.74051	Cn1cnc2n(C)c(=O)n(CCCN3CCOCC3)c(=O)c12
	2-(4-benzylmorpholin-2-yl)-N-[2-hydroxy-3-(4-methylpiperazin-1-yl)propyl]-N-methylacetamide	ACE2	-7.06233	CN(CC(O)CN1CCN(C)CC1)C(=O)CC1CN(Cc2ccccc2)CCO1
	N-[3-({[(2-chloro-4-fluorophenyl)methyl]amino}methyl)phenyl]-2-(dimethylamino)acetamide	ACE2	-7.79425	CN(C)CC(=O)Nc1cccc(CNCc2ccc(F)cc2Cl)c1
	2-({imidazo[1,2-a]pyridin-2-yl}methoxy)-N-({[1,2,4]triazolo[4,3-a]pyridin-3-yl}methyl)benzamide	ACE2	-7.67074	O=C(NCc1nnc2ccccn12)c1ccccc1OCc1cn2ccccc2n1
	2,5-difluoro-4-methyl-N-[(piperidin-3-yl)methyl]benzamide hydrochloride	ACE2	-7.24473	Cl.Cc1cc(F)c(cc1F)C(=O)NCC1CCCNC1
	2,5-dichloro-N-[(piperidin-3-yl)methyl]benzamide hydrochloride	ACE2	-7.8471	Cl.Clc1ccc(Cl)c(c1)C(=O)NCC1CCCNC1
	6-chloro-N-[(piperidin-3-yl)methyl]pyridine-2-carboxamide hydrochloride	ACE2	-7.81794	Cl.Clc1cccc(n1)C(=O)NCC1CCCNC1
	5-chloro-1-methyl-N-[2-(piperidin-3-yl)ethyl]-1H-imidazole-4-sulfonamide hydrochloride	ACE2	-7.84532	Cl.Cn1cnc(c1Cl)S(=O)(=O)NCCC1CCCNC1
	N-{2-[2-(dimethylamino)ethyl]-2,3-dihydro-1H-isoindol-4-yl}-2-(4-hydroxyphenyl)acetamide	ACE2	-7.44301	CN(C)CCN1Cc2cccc(NC(=O)Cc3ccc(O)cc3)c2C1
	1-(4-fluorophenyl)-3-{[(1-methyl-1H-imidazol-2-yl)methyl]amino}butan-1-ol	ACE2	-7.33413	CC(CC(O)c1ccc(F)cc1)NCc1nccn1C
	[1-(1-methyl-1H-imidazol-2-yl)ethyl]({[6-(2-methylmorpholin-4-yl)pyridin-3-yl]methyl})amine	ACE2	-7.83441	CC(NCc1ccc(nc1)N1CCOC(C)C1)c1nccn1C
	N-[3-({methyl[(1,3-thiazol-4-yl)methyl]amino}methyl)phenyl]pyrrolidine-2-carboxamide hydrochloride	ACE2	-7.74087	Cl.CN(Cc1cscn1)Cc1cccc(NC(=O)C2CCCN2)c1
	5-methyl-2-{[3-(4-methylpiperazin-1-yl)propyl]sulfanyl}-1H-1,3-benzodiazole	ACE2	-7.87612	CN1CCN(CCCSc2nc3cc(C)ccc3[nH]2)CC1
	{[6-methyl-2-(pyrrolidin-1-yl)pyridin-3-yl]methyl}[(5-methylfuran-2-yl)methyl]amine	ACE2	-7.84725	Cc1ccc(CNCc2ccc(C)nc2N2CCCC2)o1
	N-[3-(1-{[(4-methoxypyridin-2-yl)methyl]amino}ethyl)phenyl]acetamide	ACE2	-7.56623	COc1ccnc(CNC(C)c2cccc(NC(C)=O)c2)c1
	3-({[(4-cyclopropylmorpholin-2-yl)methyl]amino}methyl)-N,N-dimethylpyridin-4-amine	ACE2	-7.89183	CN(C)c1ccncc1CNCC1CN(CCO1)C1CC1
	[(1,3-diphenyl-1H-pyrazol-5-yl)carbamoyl]methyl 3-[(1,1-dioxo-1λ⁶,2-benzothiazol-3-yl)amino]propanoate	ACE2	-7.414	O=C(COC(=O)CCNC1=NS(=O)(=O)c2ccccc12)Nc1cc(nn1-c1ccccc1)-c1ccccc1
	2-fluoro-6-hydroxy-N-[2-(1-methyl-1H-imidazol-2-yl)ethyl]benzamide	ACE2	-7.36693	Cn1ccnc1CCNC(=O)c1c(O)cccc1F
	5-{[3-({2-[(dimethylamino)methyl]pyridin-4-yl}oxy)pyrrolidin-1-yl]methyl}-2,3-dihydro-1H-1,2,4-triazol-3-one	ACE2	-7.78519	CN(C)Cc1cc(OC2CCN(Cc3nc(=O)[nH][nH]3)C2)ccn1
	2-amino-6-[({1-[3-(4-fluorophenyl)propanoyl]pyrrolidin-3-yl}(methyl)amino)methyl]-3,4-dihydropyrimidin-4-one	ACE2	-7.64381	CN(Cc1cc(=O)[nH]c(N)n1)C1CCN(C1)C(=O)CCc1ccc(F)cc1
	[(3,5-dimethyl-1-phenyl-1H-pyrazol-4-yl)carbamoyl]methyl 2-({[(4-fluorophenyl)carbamoyl]methyl}sulfanyl)propanoate	ACE2	-7.46532	CC(SCC(=O)Nc1ccc(F)cc1)C(=O)OCC(=O)Nc1c(C)nn(c1C)-c1ccccc1
	[(1-methyl-1H-imidazol-5-yl)methyl]({[2-methyl-4-(trifluoromethyl)phenyl]methyl})amine	ACE2	-7.91551	Cc1cc(ccc1CNCc1cncn1C)C(F)(F)F
	3-[(4-methylpiperazin-1-yl)methyl]-N-[1-(4H-1,2,4-triazol-3-yl)cyclobutyl]benzamide	ACE2	-7.34441	CN1CCN(Cc2cccc(c2)C(=O)NC2(CCC2)c2nnc[nH]2)CC1
	N-[2-(dimethylamino)-2-phenylethyl]-2-[(5-methyl-1H-1,3-benzodiazol-2-yl)sulfanyl]acetamide	ACE2	-7.04075	CN(C)C(CNC(=O)CSc1nc2cc(C)ccc2[nH]1)c1ccccc1
	N-[2-(carbamoylmethyl)-1,2,3,4-tetrahydroisoquinolin-7-yl]-2-oxo-2,3-dihydro-1H-1,3-benzodiazole-5-carboxamide	ACE2	-7.12576	NC(=O)CN1CCc2ccc(NC(=O)c3ccc4[nH]c(=O)[nH]c4c3)cc2C1
	[(2-bromo-6-fluorophenyl)methyl]({[1-(difluoromethyl)-1H-imidazol-2-yl]methyl})amine	ACE2	-7.86393	FC(F)n1ccnc1CNCc1c(F)cccc1Br
	[1-(5-chloropyridin-2-yl)piperidin-4-yl](1H-imidazol-2-yl)methanol	ACE2	-7.91006	OC(C1CCN(CC1)c1ccc(Cl)cn1)c1ncc[nH]1
	5-bromo-2-hydroxy-N-[2-(methylamino)propyl]benzamide	ACE2	-7.62106	CNC(C)CNC(=O)c1cc(Br)ccc1O
	6-{1-[(6-methoxy-1,2,3,4-tetrahydronaphthalen-1-yl)amino]ethyl}-2,3-dihydropyridazin-3-one	ACE2	-7.85581	COc1ccc2C(CCCc2c1)NC(C)c1ccc(=O)[nH]n1
	4-[(pyrrolidin-2-yl)methoxy]benzene-1-sulfonamide hydrochloride	ACE2	-7.90715	Cl.NS(=O)(=O)c1ccc(OCC2CCCN2)cc1
	N-[1-(1H-imidazol-1-yl)propan-2-yl]-1-(piperidin-3-yl)-1H-pyrazole-3-carboxamide	ACE2	-7.89567	CC(Cn1ccnc1)NC(=O)c1ccn(n1)C1CCCNC1
	methyl({[1-(1,2,3,4-tetrahydroisoquinoline-3-carbonyl)piperidin-3-yl]methyl})amine	ACE2	-7.07864	CNCC1CCCN(C1)C(=O)C1Cc2ccccc2CN1
	N-[2-hydroxy-2-(2-methoxyphenyl)ethyl]piperidine-2-carboxamide	ACE2	-7.27809	COc1ccccc1C(O)CNC(=O)C1CCCCN1
	N-[2-(4-chlorophenyl)-2-hydroxyethyl]morpholine-3-carboxamide	ACE2	-7.90574	OC(CNC(=O)C1COCCN1)c1ccc(Cl)cc1
	3-{[3-({2-[(dimethylamino)methyl]pyridin-4-yl}oxy)pyrrolidin-1-yl]methyl}pyridin-2-amine	ACE2	-7.52044	CN(C)Cc1cc(OC2CCN(Cc3cccnc3N)C2)ccn1
	N-({thieno[3,2-b]thiophen-2-yl}methyl)-5H,6H,7H-pyrrolo[1,2-a]imidazol-7-amine	ACE2	-7.92827	C(NC1CCn2ccnc12)c1cc2sccc2s1
	3-{[6-(4-methylpiperazin-1-yl)pyridin-3-yl]methyl}-1-[(pyridin-2-yl)methyl]urea	ACE2	-7.87593	CN1CCN(CC1)c1ccc(CNC(=O)NCc2ccccn2)cn1
	1,3-dimethyl-7-(2-methylpropyl)-8-[(piperidin-1-yl)methyl]-2,3,6,7-tetrahydro-1H-purine-2,6-dione	ACE2	-7.93345	CC(C)Cn1c(CN2CCCCC2)nc2n(C)c(=O)n(C)c(=O)c12
	(4-amino-1,1-difluorobutan-2-yl)({[1-cyclopentyl-3-(pyridin-2-yl)-1H-pyrazol-4-yl]methyl})amine	ACE2	-7.87574	NCCC(NCc1cn(nc1-c1ccccn1)C1CCCC1)C(F)F
	4-methoxy-N-{2-[2-(piperazin-1-yl)ethoxy]phenyl}azepane-1-carboxamide	ACE2	-7.30997	COC1CCCN(CC1)C(=O)Nc1ccccc1OCCN1CCNCC1
	3-chloro-6-{[(1,4-oxazepan-2-yl)methyl]amino}pyridine-2-carbonitrile	ACE2	-7.86009	Clc1ccc(NCC2CNCCCO2)nc1C#N
	3-chloro-2-fluoro-4-methyl-N-[(1,4-oxazepan-2-yl)methyl]benzamide	ACE2	-7.93668	Cc1ccc(C(=O)NCC2CNCCCO2)c(F)c1Cl
	({1-[1-(4-fluorophenyl)-1H-imidazole-5-carbonyl]pyrrolidin-3-yl}methyl)(methyl)amine	ACE2	-7.93138	CNCC1CCN(C1)C(=O)c1cncn1-c1ccc(F)cc1
	2-(4-benzyl-1,4-diazepan-1-yl)-N-{[(4-fluorophenyl)carbamoyl]methyl}acetamide	ACE2	-7.27133	Fc1ccc(NC(=O)CNC(=O)CN2CCCN(Cc3ccccc3)CC2)cc1
	3-methyl-7-[2-methyl-3-(pyrimidin-2-ylsulfanyl)propyl]-8-(4-methylpiperazin-1-yl)-2,3,6,7-tetrahydro-1H-purine-2,6-dione	ACE2	-7.75142	CC(CSc1ncccn1)Cn1c(nc2n(C)c(=O)[nH]c(=O)c12)N1CCN(C)CC1
	1,3-dimethyl-8-[(4-methylpiperazin-1-yl)methyl]-7-(2-methylpropyl)-2,3,6,7-tetrahydro-1H-purine-2,6-dione	ACE2	-7.9316	CC(C)Cn1c(CN2CCN(C)CC2)nc2n(C)c(=O)n(C)c(=O)c12
	3-methyl-8-(piperazin-1-yl)-7-(prop-2-en-1-yl)-2,3,6,7-tetrahydro-1H-purine-2,6-dione	ACE2	-7.46023	Cn1c2nc(N3CCNCC3)n(CC=C)c2c(=O)[nH]c1=O
	3-methyl-7-(2-methylprop-2-en-1-yl)-8-(piperazin-1-yl)-2,3,6,7-tetrahydro-1H-purine-2,6-dione	ACE2	-7.33643	CC(=C)Cn1c(nc2n(C)c(=O)[nH]c(=O)c12)N1CCNCC1
	1-methyl-8-[2-(morpholin-4-yl)ethyl]-1H,2H,3H,4H,6H,7H,8H-imidazo[1,2-g]purine-2,4-dione	ACE2	-7.33034	Cn1c2nc3N(CCN4CCOCC4)CCn3c2c(=O)[nH]c1=O
	rac-1-[(1R,2R)-2-aminocyclohexyl]-3-{imidazo[1,2-a]pyridin-7-yl}urea	ACE2	-7.3361
	N-(benzyloxy)-2-({imidazo[1,2-a]pyridin-2-yl}methoxy)benzamide	ACE2	-7.67166	O=C(NOCc1ccccc1)c1ccccc1OCc1cn2ccccc2n1
	2-methoxy-5-(pyrrolidine-2-amido)pyridine-3-carboxamide	ACE2	-7.78359	COc1ncc(NC(=O)C2CCCN2)cc1C(N)=O
	5-bromo-N-[(piperidin-3-yl)methyl]-1H-indazole-3-carboxamide	ACE2	-7.82289	Brc1ccc2[nH]nc(C(=O)NCC3CCCNC3)c2c1
	N-[(piperidin-3-yl)methyl]-1H-indazole-3-carboxamide	ACE2	-7.91734	O=C(NCC1CCCNC1)c1n[nH]c2ccccc12
	2-(furan-2-yl)-N4-[(pyrrolidin-2-yl)methyl]imidazo[1,5-a]pyrimidine-4,8-dicarboxamide	ACE2	-7.25027	NC(=O)c1ncn2c(cc(nc12)-c1ccco1)C(=O)NCC1CCCN1
	N4-(3-amino-4-methylpentyl)-2-(furan-2-yl)-N4-methylimidazo[1,5-a]pyrimidine-4,8-dicarboxamide	ACE2	-7.52151	CC(C)C(N)CCN(C)C(=O)c1cc(nc2c(ncn12)C(N)=O)-c1ccco1
	N-(4,4-difluoropiperidin-3-yl)-5-(methylsulfamoyl)furan-3-carboxamide	ACE2	-7.30642	CNS(=O)(=O)c1cc(co1)C(=O)NC1CNCCC1(F)F
	2-({3-[2-(azepan-1-yl)acetamido]phenyl}carbamoyl)-2-methylacetic acid	ACE2	-7.69623	CC(C(O)=O)C(=O)Nc1cccc(NC(=O)CN2CCCCCC2)c1
	N-(4,4-difluoropiperidin-3-yl)-5-methyl-4-sulfamoylfuran-2-carboxamide	ACE2	-7.55028	Cc1oc(cc1S(N)(=O)=O)C(=O)NC1CNCCC1(F)F
	3-methyl-7-{2-methyl-3-[(1-phenyl-1H-1,2,3,4-tetrazol-5-yl)sulfanyl]propyl}-8-(4-methylpiperazin-1-yl)-2,3,6,7-tetrahydro-1H-purine-2,6-dione	ACE2	-7.59634	CC(CSc1nnnn1-c1ccccc1)Cn1c(nc2n(C)c(=O)[nH]c(=O)c12)N1CCN(C)CC1
	1-(3-methylpiperazin-1-yl)-2-[2-(4H-1,2,4-triazol-3-yl)-1,3-thiazol-4-yl]ethan-1-one	ACE2	-7.90625	CC1CN(CCN1)C(=O)Cc1csc(n1)-c1nnc[nH]1
	4-{[2-(4-methylpiperazin-1-yl)propyl]amino}quinoline-3-carboxylic acid	ACE2	-7.25186	CC(CNc1c(cnc2ccccc12)C(O)=O)N1CCN(C)CC1
	6-{3-[(3R)-3-hydroxypyrrolidin-1-yl]azetidine-1-carbonyl}pyridine-2-carboxamide	ACE2	-7.81568	NC(=O)c1cccc(n1)C(=O)N1CC(C1)N1CC[C@@H](O)C1
	2-{2-[(dimethylamino)methyl]morpholin-4-yl}-1,8-naphthyridine-3-carbonitrile	ACE2	-7.59617	CN(C)CC1CN(CCO1)c1nc2ncccc2cc1C#N
	2-[3-butyl-8-(hydroxymethyl)-2,6-dioxo-7-propyl-2,3,6,7-tetrahydro-1H-purin-1-yl]-N-[4-(trifluoromethyl)phenyl]acetamide	ACE2	-7.86197	CCCCn1c2nc(CO)n(CCC)c2c(=O)n(CC(=O)Nc2ccc(cc2)C(F)(F)F)c1=O
	rac-1-{[(2R,3R)-4-ethyl-3-phenylmorpholin-2-yl]methyl}-3-{imidazo[1,2-a]pyridin-6-yl}urea	ACE2	-7.33968
	2-[(1,2-dimethyl-1H-imidazol-5-yl)methyl]-5,8-dimethoxy-1,2,3,4-tetrahydroisoquinolin-4-ol	ACE2	-7.82138	COc1ccc(OC)c2C(O)CN(Cc3cnc(C)n3C)Cc12
	N-[1-(piperidin-2-yl)ethyl]pyridine-2-carboxamide	ACE2	-7.85541	CC(NC(=O)c1ccccn1)C1CCCCN1
	6-({3a-amino-octahydrocyclopenta[c]pyrrol-2-yl}methyl)pyridazin-3-amine	ACE2	-7.27993	Nc1ccc(CN2CC3CCCC3(N)C2)nn1
	N-(2-aminopropoxy)-3-(2,6-difluorophenyl)prop-2-enamide	ACE2	-7.90022	CC(N)CONC(=O)C=Cc1c(F)cccc1F
	N-ethyl-6-(1-methylpiperazine-2-amido)-2,3-dihydro-1H-indole-1-carboxamide	ACE2	-7.50563	CCNC(=O)N1CCc2ccc(NC(=O)C3CNCCN3C)cc12
	[(2-chloro-1-benzofuran-3-yl)methyl](1,3-diaminopropan-2-yl)amine	ACE2	-7.91669	NCC(CN)NCc1c(Cl)oc2ccccc12
	N-{2-[(4-fluorophenyl)methyl]-1H-1,3-benzodiazol-5-yl}-2-(4-methylpiperazin-1-yl)acetamide	ACE2	-7.82796	CN1CCN(CC(=O)Nc2ccc3[nH]c(Cc4ccc(F)cc4)nc3c2)CC1
	rac-(3R,4S)-1-[(3-cyclopentyl-1,2,4-oxadiazol-5-yl)methyl]-4-(1-methyl-1H-imidazol-5-yl)pyrrolidin-3-amine	ACE2	-7.82452
	N-{[6-(3-aminopyrrolidin-1-yl)pyridin-2-yl]methyl}-1H-pyrazole-5-carboxamide	ACE2	-7.82138	NC1CCN(C1)c1cccc(CNC(=O)c2ccn[nH]2)n1
	7-methyl-N-[(3S,4R)-1-methyl-4-(1-methyl-1H-imidazol-5-yl)pyrrolidin-3-yl]imidazo[1,5-a]pyridine-1-carboxamide	ACE2	-7.85627	CN1C[C@@H](NC(=O)c2ncn3ccc(C)cc23)[C@@H](C1)c1cncn1C
	N-[(3S,4R)-1-methyl-4-(1-methyl-1H-imidazol-5-yl)pyrrolidin-3-yl]-3H-imidazo[4,5-b]pyridine-5-carboxamide	ACE2	-7.71168	CN1C[C@@H](NC(=O)c2ccc3nc[nH]c3n2)[C@@H](C1)c1cncn1C
	N-(piperidin-3-yl)methanesulfonamide	ACE2	-7.82987	CS(=O)(=O)NC1CCCNC1
	3-{[(1,5-dimethyl-1H-1,3-benzodiazol-2-yl)methyl]amino}-1,1-difluoro-2-methylpropan-2-ol	ACE2	-7.78415	Cc1ccc2n(C)c(CNCC(C)(O)C(F)F)nc2c1
	({imidazo[1,2-a]pyridin-8-yl}methyl)({[4-(propan-2-yloxy)phenyl]methyl})amine	ACE2	-7.7975	CC(C)Oc1ccc(CNCc2cccn3ccnc23)cc1
	N-{2-[(dimethylamino)methyl]-1H-1,3-benzodiazol-6-yl}-1-methyl-1H-pyrazole-5-sulfonamide	ACE2	-7.92157	CN(C)Cc1nc2ccc(NS(=O)(=O)c3ccnn3C)cc2[nH]1
	N-[3-(1-{[(5-methylfuran-2-yl)methyl]amino}ethyl)phenyl]acetamide	ACE2	-7.57716	CC(NCc1ccc(C)o1)c1cccc(NC(C)=O)c1
	2-methyl-N-[(1-propyl-1H-imidazol-5-yl)methyl]-1,2,3,4-tetrahydroisoquinolin-4-amine	ACE2	-7.91543	CCCn1cncc1CNC1CN(C)Cc2ccccc12
	N-[3-({[(5-chlorothiophen-2-yl)methyl]amino}methyl)phenyl]-2-methoxyacetamide	ACE2	-7.44545	COCC(=O)Nc1cccc(CNCc2ccc(Cl)s2)c1
	2-{imidazo[1,2-a]pyridin-2-yl}-N-{[6-(1H-imidazol-1-yl)pyridin-3-yl]methyl}acetamide	ACE2	-7.33799	O=C(Cc1cn2ccccc2n1)NCc1ccc(nc1)-n1ccnc1
	4-(1H-1,3-benzodiazol-2-yl)-N-[2-(1,2,3,4-tetrahydroisoquinolin-2-yl)ethyl]butanamide	ACE2	-7.42594	O=C(CCCc1nc2ccccc2[nH]1)NCCN1CCc2ccccc2C1
	4-(1H-1,3-benzodiazol-2-yl)-N-[2-(dimethylamino)-2-(4-ethylphenyl)ethyl]butanamide	ACE2	-7.53809	CCc1ccc(cc1)C(CNC(=O)CCCc1nc2ccccc2[nH]1)N(C)C
	2-chloro-N-[3-(4-ethylpiperazin-1-yl)propyl]-6-fluorobenzamide	ACE2	-7.87821	CCN1CCN(CCCNC(=O)c2c(F)cccc2Cl)CC1
	2-{[(2-{imidazo[1,2-a]pyridin-2-yl}ethyl)carbamoyl]amino}-2-phenylacetamide	ACE2	-7.49569	NC(=O)C(NC(=O)NCCc1cn2ccccc2n1)c1ccccc1
	N-{[2-(4-methylpiperazin-1-yl)pyridin-4-yl]methyl}-2-(2-oxo-1,3-thiazolidin-3-yl)acetamide	ACE2	-7.93551	CN1CCN(CC1)c1cc(CNC(=O)CN2CCSC2=O)ccn1
	3-(2-{imidazo[1,2-a]pyridin-2-yl}ethyl)-1-[2-(morpholin-4-yl)propyl]urea	ACE2	-7.47885	CC(CNC(=O)NCCc1cn2ccccc2n1)N1CCOCC1
	N-(2-ethoxyphenyl)-2-[({imidazo[1,2-a]pyridin-2-yl}methyl)amino]-2-phenylacetamide	ACE2	-7.38227	CCOc1ccccc1NC(=O)C(NCc1cn2ccccc2n1)c1ccccc1
	6,7-dimethoxy-2-[(4-methylpiperazin-1-yl)methyl]-3,4-dihydroquinazolin-4-one	ACE2	-7.85665	COc1cc2nc(CN3CCN(C)CC3)[nH]c(=O)c2cc1OC
	1-{[(2-oxo-2,3-dihydro-1H-1,3-benzodiazol-5-yl)carbamoyl]methyl}piperidine-4-carboxamide	ACE2	-7.01165	NC(=O)C1CCN(CC(=O)Nc2ccc3[nH]c(=O)[nH]c3c2)CC1
	2-({[(5-chloro-2-methoxyphenyl)carbamoyl]methyl}(methyl)amino)-N-(2-oxo-2,3-dihydro-1H-1,3-benzodiazol-5-yl)acetamide	ACE2	-7.6669	COc1ccc(Cl)cc1NC(=O)CN(C)CC(=O)Nc1ccc2[nH]c(=O)[nH]c2c1
	2-(decahydroisoquinolin-2-yl)-N-(2-oxo-2,3-dihydro-1H-1,3-benzodiazol-5-yl)acetamide	ACE2	-7.39253	O=C(CN1CCC2CCCCC2C1)Nc1ccc2[nH]c(=O)[nH]c2c1
	3-(furan-2-carbonyl)-1-[6-({[(furan-2-yl)formamido]methanethioyl}amino)pyridin-2-yl]thiourea	ACE2	-7.84866	O=C(NC(=S)Nc1cccc(NC(=S)NC(=O)c2ccco2)n1)c1ccco1
	5-chloro-7-[(4-methylpiperazin-1-yl)methyl]quinolin-8-ol	ACE2	-7.66606	CN1CCN(Cc2cc(Cl)c3cccnc3c2O)CC1
	N-[(4-methylpiperazin-1-yl)methyl]pyrazine-2-carboxamide	ACE2	-7.5664	CN1CCN(CNC(=O)c2cnccn2)CC1
	5-ethoxy-1,3-bis[(3-hydroxypiperidin-1-yl)methyl]-2,3-dihydro-1H-1,3-benzodiazole-2-thione	ACE2	-7.6796	CCOc1ccc2n(CN3CCCC(O)C3)c(=S)n(CN3CCCC(O)C3)c2c1
	6-[({6-chloroimidazo[1,2-a]pyridin-2-yl}methyl)sulfanyl]-2,3,4,5-tetrahydro-1,2,4-triazine-3,5-dione	ACE2	-7.57751	Clc1ccc2nc(CSc3n[nH]c(=O)[nH]c3=O)cn2c1
	13-{[2-(dimethylamino)ethyl]amino}-11-methyl-12-(3-methylbutyl)-1,8-diazatricyclo[7.4.0.0²,⁷]trideca-2,4,6,8,10,12-hexaene-10-carbonitrile	ACE2	-7.30567	CC(C)CCc1c(C)c(C#N)c2nc3ccccc3n2c1NCCN(C)C
	16-{[2-(diethylamino)ethyl]amino}-1,8-diazatetracyclo[7.7.0.0²,⁷.0¹¹,¹⁵]hexadeca-2,4,6,8,10,15-hexaene-10-carbonitrile	ACE2	-7.36359	CCN(CC)CCNc1c2CCCc2c(C#N)c2nc3ccccc3n12
	N-[3-({[(2,5-difluorophenyl)methyl]amino}methyl)phenyl]-2-methylpropanamide	ACE2	-7.41256	CC(C)C(=O)Nc1cccc(CNCc2cc(F)ccc2F)c1
	[(2,5-difluorophenyl)methyl]({[6-(2,6-dimethylmorpholin-4-yl)pyridin-3-yl]methyl})amine	ACE2	-7.83054	CC1CN(CC(C)O1)c1ccc(CNCc2cc(F)ccc2F)cn1
	N-[3-({[(3-methylphenyl)methyl]amino}methyl)phenyl]-3-(morpholin-4-yl)propanamide	ACE2	-7.43819	Cc1cccc(CNCc2cccc(NC(=O)CCN3CCOCC3)c2)c1
	3-{[({2-[(2,6-dimethylmorpholin-4-yl)methyl]phenyl}methyl)amino]methyl}benzonitrile	ACE2	-7.3019	CC1CN(Cc2ccccc2CNCc2cccc(c2)C#N)CC(C)O1
	2-{[(4-methoxyphenyl)(phenyl)methyl]amino}-N-(2-oxo-2,3-dihydro-1H-1,3-benzodiazol-5-yl)acetamide	ACE2	-7.30259	COc1ccc(cc1)C(NCC(=O)Nc1ccc2[nH]c(=O)[nH]c2c1)c1ccccc1
	1-[4-({[(3-fluorophenyl)methyl]amino}methyl)phenyl]piperidine-3-carboxamide	ACE2	-7.79556	NC(=O)C1CCCN(C1)c1ccc(CNCc2cccc(F)c2)cc1
	1-[4-({[(thiophen-2-yl)methyl]amino}methyl)phenyl]piperidine-3-carboxamide	ACE2	-7.26034	NC(=O)C1CCCN(C1)c1ccc(CNCc2cccs2)cc1
	1-[4-({[(3-cyanophenyl)methyl]amino}methyl)phenyl]piperidine-3-carboxamide	ACE2	-7.24729	NC(=O)C1CCCN(C1)c1ccc(CNCc2cccc(c2)C#N)cc1
	2-({2-[({imidazo[1,2-a]pyridin-2-yl}methyl)sulfanyl]phenyl}formamido)propanamide	ACE2	-7.69506	CC(NC(=O)c1ccccc1SCc1cn2ccccc2n1)C(N)=O
	2-[({imidazo[1,2-a]pyridin-2-yl}methyl)sulfanyl]-N-(1,3,4-thiadiazol-2-yl)benzamide	ACE2	-7.84326	O=C(Nc1nncs1)c1ccccc1SCc1cn2ccccc2n1
	N-({6-chloroimidazo[1,2-a]pyridin-2-yl}methyl)-4-[(4-methylpiperazin-1-yl)methyl]benzamide	ACE2	-7.62319	CN1CCN(Cc2ccc(cc2)C(=O)NCc2cn3cc(Cl)ccc3n2)CC1
	8-[(4-acetylpiperazin-1-yl)methyl]-3,7-dimethyl-2,3,6,7-tetrahydro-1H-purine-2,6-dione	ACE2	-7.25231	CC(=O)N1CCN(Cc2nc3n(C)c(=O)[nH]c(=O)c3n2C)CC1
	5-chloro-2-methoxy-N-{2-[(morpholin-4-yl)methyl]-1H-1,3-benzodiazol-6-yl}benzamide	ACE2	-7.26895	COc1ccc(Cl)cc1C(=O)Nc1ccc2nc(CN3CCOCC3)[nH]c2c1
	2-hydroxy-5-methoxy-N-[(morpholin-2-yl)methyl]benzamide	ACE2	-7.41124	COc1ccc(O)c(c1)C(=O)NCC1CNCCO1
	N-[5-(ethanesulfonyl)-2-hydroxyphenyl]-2-{imidazo[2,1-b][1,3]thiazol-6-yl}acetamide	ACE2	-7.30422	CCS(=O)(=O)c1ccc(O)c(NC(=O)Cc2cn3ccsc3n2)c1
	2-({6-chloroimidazo[1,2-a]pyridin-2-yl}methyl)-1,2-dihydrophthalazin-1-one	ACE2	-7.36145	Clc1ccc2nc(Cn3ncc4ccccc4c3=O)cn2c1
	6-hydroxy-N-{2-[(morpholin-4-yl)methyl]-1H-1,3-benzodiazol-6-yl}pyridine-3-carboxamide	ACE2	-7.39842	Oc1ccc(cn1)C(=O)Nc1ccc2nc(CN3CCOCC3)[nH]c2c1
	4-acetyl-N-{2-[(morpholin-4-yl)methyl]-1H-1,3-benzodiazol-6-yl}-1H-pyrrole-2-carboxamide	ACE2	-7.62731	CC(=O)c1c[nH]c(c1)C(=O)Nc1ccc2nc(CN3CCOCC3)[nH]c2c1
	6-{[4-(2,2-difluoroethyl)piperazin-1-yl]methyl}-1-methyl-1H,4H,5H-pyrazolo[3,4-d]pyrimidin-4-one	ACE2	-7.78928	Cn1ncc2c1nc(CN1CCN(CC(F)F)CC1)[nH]c2=O
	N-{[4-(1H-1,3-benzodiazol-1-yl)phenyl]methyl}-2-(1H-imidazol-1-yl)propanamide	ACE2	-7.80091	CC(C(=O)NCc1ccc(cc1)-n1cnc2ccccc12)n1ccnc1
	N-[(1-ethylpiperidin-4-yl)methyl]-2-{imidazo[2,1-b][1,3]thiazol-6-yl}acetamide	ACE2	-7.59742	CCN1CCC(CNC(=O)Cc2cn3ccsc3n2)CC1
	N-({1-[(1-phenyl-1H-1,2,3,4-tetrazol-5-yl)methyl]pyrrolidin-3-yl}methyl)pyridin-2-amine	ACE2	-7.57631	C(Nc1ccccn1)C1CCN(Cc2nnnn2-c2ccccc2)C1
	1-(2,5-difluorophenyl)-2-{5H,6H,7H,8H-imidazo[1,2-a]pyrazin-7-yl}ethan-1-ol	ACE2	-7.88146	OC(CN1CCn2ccnc2C1)c1cc(F)ccc1F
	3-(furan-2-yl)-5-({5H,6H,7H,8H-imidazo[1,2-a]pyrazin-7-yl}methyl)-1,2,4-oxadiazole	ACE2	-7.87109	C(N1CCn2ccnc2C1)c1nc(no1)-c1ccco1
	1-{5H,6H,7H,8H-imidazo[1,2-a]pyrazin-7-yl}-3-(4-methylphenoxy)propan-2-ol	ACE2	-7.79602	Cc1ccc(OCC(O)CN2CCn3ccnc3C2)cc1
	2-(1-{5H,6H,7H,8H-imidazo[1,2-a]pyrazin-7-yl}ethyl)-5,6-dimethyl-3H,4H-thieno[2,3-d]pyrimidin-4-one	ACE2	-7.89034	CC(N1CCn2ccnc2C1)c1nc2sc(C)c(C)c2c(=O)[nH]1
	1-{5H,6H,7H,8H-imidazo[1,2-a]pyrazin-7-yl}-3-(naphthalen-1-yloxy)propan-2-ol	ACE2	-7.90916	OC(COc1cccc2ccccc12)CN1CCn2ccnc2C1
	2-(1-{5H,6H,7H,8H-imidazo[1,2-a]pyrazin-7-yl}ethyl)-5-(thiophen-2-yl)-1,3,4-oxadiazole	ACE2	-7.5957	CC(N1CCn2ccnc2C1)c1nnc(o1)-c1cccs1
	2-(furan-2-yl)-5-({5H,6H,7H,8H-imidazo[1,2-a]pyrazin-7-yl}methyl)-1,3,4-oxadiazole	ACE2	-7.40256	C(N1CCn2ccnc2C1)c1nnc(o1)-c1ccco1
	2-(3-{5H,6H,7H,8H-imidazo[1,2-a]pyrazin-7-yl}propyl)-1,3-benzoxazole	ACE2	-7.64423	C(CN1CCn2ccnc2C1)Cc1nc2ccccc2o1
	1-(2,3-dihydro-1H-indol-1-yl)-3-{5H,6H,7H,8H-imidazo[1,2-a]pyrazin-7-yl}propan-1-one	ACE2	-7.77812	O=C(CCN1CCn2ccnc2C1)N1CCc2ccccc12
	N-[3-(1H-1,3-benzodiazol-1-yl)propyl]-3-methyl-2-(naphthalene-2-sulfonamido)butanamide	MPRO	-7.63875	CC(C)C(NS(=O)(=O)c1ccc2ccccc2c1)C(=O)NCCCn1cnc2ccccc12
	4-methoxy-N-[3-(2-oxopyrrolidin-1-yl)phenyl]-3-{[2-(pyridin-2-yl)ethyl]sulfamoyl}benzamide	MPRO	-7.64435	COc1ccc(cc1S(=O)(=O)NCCc1ccccn1)C(=O)Nc1cccc(c1)N1CCCC1=O
	4-[(3-benzyl-7-butyl-2,6-dioxo-2,3,6,7-tetrahydro-1H-purin-8-yl)methyl]-3,4-dihydro-2H-1,4-benzoxazine-2-carboxamide	MPRO	-7.75965	CCCCn1c(CN2CC(Oc3ccccc23)C(N)=O)nc2n(Cc3ccccc3)c(=O)[nH]c(=O)c12
	2-[2-(4-ethoxyphenyl)pyrrolidin-1-yl]-N-(3-sulfamoylphenyl)acetamide	MPRO	-7.74823	CCOc1ccc(cc1)C1CCCN1CC(=O)Nc1cccc(c1)S(N)(=O)=O
	4-[2-(4-cyanophenoxy)acetyl]-N-methyl-3,4-dihydro-2H-1,4-benzoxazine-2-carboxamide	MPRO	-7.67345	CNC(=O)C1CN(C(=O)COc2ccc(cc2)C#N)c2ccccc2O1
	4-[({[phenyl(pyridin-3-yl)methyl]carbamoyl}amino)methyl]benzamide	MPRO	-7.7492	NC(=O)c1ccc(CNC(=O)NC(c2ccccc2)c2cccnc2)cc1
	N-[4-(2-{[(2,3-dihydro-1H-inden-1-yl)carbamoyl]amino}ethyl)phenyl]acetamide	MPRO	-7.64075	CC(=O)Nc1ccc(CCNC(=O)NC2CCc3ccccc23)cc1
	2-{imidazo[1,5-a]pyridin-3-ylsulfanyl}-N-(2-oxo-2,3-dihydro-1H-1,3-benzodiazol-5-yl)propanamide	MPRO	-7.71138	CC(Sc1ncc2ccccn12)C(=O)Nc1ccc2[nH]c(=O)[nH]c2c1
	N-(3-methanesulfinylphenyl)-2-[3-(trifluoromethyl)-1H-pyrazol-1-yl]acetamide	MPRO	-7.61853	CS(=O)c1cccc(NC(=O)Cn2ccc(n2)C(F)(F)F)c1
	N-[(1-benzyl-3,5-dimethyl-1H-pyrazol-4-yl)methyl]-3-{[(furan-2-yl)methyl]sulfamoyl}benzamide	MPRO	-7.64696	Cc1nn(Cc2ccccc2)c(C)c1CNC(=O)c1cccc(c1)S(=O)(=O)NCc1ccco1
	1-[1-(2-oxo-1,2,3,4-tetrahydroquinolin-6-yl)ethyl]-3-[2-oxo-1-(propan-2-yl)pyrrolidin-3-yl]urea	MPRO	-7.6444	CC(C)N1CCC(NC(=O)NC(C)c2ccc3NC(=O)CCc3c2)C1=O
	2-{[(3-chlorophenyl)methyl](methyl)amino}-N-(2-oxo-2,3-dihydro-1H-1,3-benzodiazol-5-yl)propanamide	MPRO	-7.70549	CC(N(C)Cc1cccc(Cl)c1)C(=O)Nc1ccc2[nH]c(=O)[nH]c2c1
	2-{[1-(4-ethylphenyl)-2-methylpropyl]amino}-N-(2-oxo-2,3-dihydro-1H-1,3-benzodiazol-5-yl)propanamide	MPRO	-7.6547	CCc1ccc(cc1)C(NC(C)C(=O)Nc1ccc2[nH]c(=O)[nH]c2c1)C(C)C
	1-tert-butyl-N-(3-carbamoyl-4-fluorophenyl)-3-(2-ethoxyphenyl)-1H-pyrazole-4-carboxamide	MPRO	-7.65671	CCOc1ccccc1-c1nn(cc1C(=O)Nc1ccc(F)c(c1)C(N)=O)C(C)(C)C
	2-[(2-{2-[2-(4-methoxyphenyl)azepan-1-yl]acetamido}phenyl)sulfanyl]acetamide	MPRO	-7.73932	COc1ccc(cc1)C1CCCCCN1CC(=O)Nc1ccccc1SCC(N)=O
	N-[2-(3-chlorophenyl)-2-methoxyethyl]-2-oxo-2,3-dihydro-1H-1,3-benzodiazole-5-carboxamide	MPRO	-7.66619	COC(CNC(=O)c1ccc2[nH]c(=O)[nH]c2c1)c1cccc(Cl)c1
	N-[3-(pyrrolidine-1-carbonyl)phenyl]-3-(1H-1,2,4-triazol-1-yl)piperidine-1-carboxamide	MPRO	-7.70858	O=C(Nc1cccc(c1)C(=O)N1CCCC1)N1CCCC(C1)n1cncn1
	1-benzyl-3-hydroxy-N-[(3-hydroxy-5,6-dimethylpyridazin-4-yl)methyl]pyrrolidine-3-carboxamide	MPRO	-7.76878	Cc1nnc(O)c(CNC(=O)C2(O)CCN(Cc3ccccc3)C2)c1C
	3-cyclohexyl-3-[2-(3-methyl-2,4-dioxo-1,2,3,4-tetrahydropyrimidin-1-yl)acetamido]propanamide	MPRO	-7.65197	Cn1c(=O)ccn(CC(=O)NC(CC(N)=O)C2CCCCC2)c1=O
	N-({2',3'-dihydrospiro[cyclopropane-1,1'-inden]-3-yl}methyl)-2-{1H-pyrrolo[2,3-b]pyridin-3-yl}acetamide	MPRO	-7.67969	O=C(Cc1c[nH]c2ncccc12)NCC1CC11CCc2ccccc12
	1-(2-{1-methyl-4-oxo-1H,4H,5H-pyrazolo[3,4-d]pyrimidin-5-yl}acetyl)-octahydro-1H-indole-2-carboxylic acid	MPRO	-7.70597	Cn1ncc2c1ncn(CC(=O)N1C3CCCCC3CC1C(O)=O)c2=O
	4-{[2-(6-fluoro-1H-indol-3-yl)-N-methylacetamido]methyl}benzoic acid	MPRO	-7.737	CN(Cc1ccc(cc1)C(O)=O)C(=O)Cc1c[nH]c2cc(F)ccc12
	N-[1-(4-hydroxyphenyl)propan-2-yl]-3-oxo-3,4-dihydro-2H-1,4-benzoxazine-8-carboxamide	MPRO	-7.62654	CC(Cc1ccc(O)cc1)NC(=O)c1cccc2NC(=O)COc12
	2-{2-[(methylsulfanyl)methyl]-1H-1,3-benzodiazol-1-yl}-N-({[1,2,4]triazolo[4,3-a]pyridin-3-yl}methyl)acetamide	MPRO	-7.63268	CSCc1nc2ccccc2n1CC(=O)NCc1nnc2ccccn12
	4-{[2-(2,5-difluorophenyl)-4-hydroxypyrrolidin-1-yl]methyl}benzamide	MPRO	-7.67684	NC(=O)c1ccc(CN2CC(O)CC2c2cc(F)ccc2F)cc1
	3-(2-methyl-2,3-dihydro-1H-inden-2-yl)-1-{1-[4-(methylsulfamoyl)phenyl]ethyl}urea	MPRO	-7.75727	CNS(=O)(=O)c1ccc(cc1)C(C)NC(=O)NC1(C)Cc2ccccc2C1
	5-[2-(4-fluorophenyl)-4-hydroxypyrrolidine-1-carbonyl]pyridine-2-carboxamide	MPRO	-7.7188	NC(=O)c1ccc(cn1)C(=O)N1CC(O)CC1c1ccc(F)cc1
	2-{2-[1-(2-methoxyphenyl)-5-oxopyrrolidin-3-yl]-1H-1,3-benzodiazol-1-yl}-N-methyl-N-phenylacetamide	MPRO	-7.68701	COc1ccccc1N1CC(CC1=O)c1nc2ccccc2n1CC(=O)N(C)c1ccccc1
	4-(2-{[1-(4-ethoxyphenyl)-1H-1,3-benzodiazol-2-yl]sulfanyl}acetyl)-3,3-dimethyl-1,2,3,4-tetrahydroquinoxalin-2-one	MPRO	-7.62935	CCOc1ccc(cc1)-n1c(SCC(=O)N2c3ccccc3NC(=O)C2(C)C)nc2ccccc12
	6-methyl-N-{3-[(1H-pyrazol-1-yl)methyl]phenyl}-octahydro-1H-pyrrolo[2,3-c]pyridine-1-carboxamide	MPRO	-7.76252	CN1CCC2CCN(C2C1)C(=O)Nc1cccc(Cn2cccn2)c1
	N-cyclopropyl-3-[2-(2,3,4,5,6-pentafluorophenyl)acetamido]benzamide	MPRO	-7.64716	Fc1c(F)c(F)c(CC(=O)Nc2cccc(c2)C(=O)NC2CC2)c(F)c1F
	{[1-(2,4-difluorophenyl)ethyl]carbamoyl}methyl 2-[3-(4-methoxyphenyl)propanamido]benzoate	MPRO	-7.62053	COc1ccc(CCC(=O)Nc2ccccc2C(=O)OCC(=O)NC(C)c2ccc(F)cc2F)cc1
	2-({4-amino-5-[(4-methoxyphenyl)methyl]-4H-1,2,4-triazol-3-yl}sulfanyl)-N-(3,5-dimethylphenyl)-2-phenylacetamide	MPRO	-7.68462	COc1ccc(Cc2nnc(SC(C(=O)Nc3cc(C)cc(C)c3)c3ccccc3)n2N)cc1
	{7-[(ethoxycarbonyl)amino]-2-oxo-2H-chromen-4-yl}methyl 2-(3-bromobenzenesulfonamido)acetate	MPRO	-7.63607	CCOC(=O)Nc1ccc2c(COC(=O)CNS(=O)(=O)c3cccc(Br)c3)cc(=O)oc2c1
	5-methyl-N-{3-[(phenylcarbamoyl)methoxy]phenyl}-2-(4H-1,2,4-triazol-4-yl)benzamide	MPRO	-7.70219	Cc1ccc(c(c1)C(=O)Nc1cccc(OCC(=O)Nc2ccccc2)c1)-n1cnnc1
	[(9,10-dioxo-9,10-dihydroanthracen-1-yl)carbamoyl]methyl 2-(thiophen-3-yl)acetate	MPRO	-7.75738	O=C(COC(=O)Cc1ccsc1)Nc1cccc2C(=O)c3ccccc3C(=O)c12
	2-({[(9,10-dioxo-9,10-dihydroanthracen-1-yl)carbamoyl]methyl}sulfanyl)pyridin-1-ium-1-olate	MPRO	-7.80213	[O-][n+]1ccccc1SCC(=O)Nc1cccc2C(=O)c3ccccc3C(=O)c12
	[(3-acetylphenyl)carbamoyl](phenyl)methyl 3-[methyl(phenyl)sulfamoyl]benzoate	MPRO	-7.7842	CN(c1ccccc1)S(=O)(=O)c1cccc(c1)C(=O)OC(C(=O)Nc1cccc(c1)C(C)=O)c1ccccc1
	2-amino-3-nitro-N-{[4-(propan-2-yloxy)-2-(trifluoromethyl)phenyl]methyl}pyridine-4-carboxamide	MPRO	-7.69148	CC(C)Oc1ccc(CNC(=O)c2ccnc(N)c2[N+]([O-])=O)c(c1)C(F)(F)F
	4-[(4-carbamoylphenyl)methyl]-N-methyl-3,4-dihydro-2H-1,4-benzoxazine-2-carboxamide	MPRO	-7.65891	CNC(=O)C1CN(Cc2ccc(cc2)C(N)=O)c2ccccc2O1
	N-(3-{[(carbamoylmethyl)carbamoyl]amino}phenyl)-1H-indole-7-carboxamide	MPRO	-7.68726	NC(=O)CNC(=O)Nc1cccc(NC(=O)c2cccc3cc[nH]c23)c1
	ethyl 2-{2-[(6-ethoxy-1H-1,3-benzodiazol-2-yl)sulfanyl]propanamido}-6-methyl-4,5,6,7-tetrahydro-1-benzothiophene-3-carboxylate	MPRO	-7.61848	CCOC(=O)c1c(NC(=O)C(C)Sc2nc3ccc(OCC)cc3[nH]2)sc2CC(C)CCc12
	N-[1-(4-fluorophenyl)-3-methyl-1H-pyrazol-5-yl]-2-{[1,2,4]triazolo[4,3-a]pyridin-3-ylsulfanyl}acetamide	MPRO	-7.70388	Cc1cc(NC(=O)CSc2nnc3ccccn23)n(n1)-c1ccc(F)cc1
	2-phenyl-2-{[1,2,4]triazolo[4,3-a]pyridin-3-ylsulfanyl}-N-[3-(trifluoromethyl)phenyl]acetamide	MPRO	-7.61889	FC(F)(F)c1cccc(NC(=O)C(Sc2nnc3ccccn23)c2ccccc2)c1
	2-(4-hydroxyphenyl)-1-{3-[1-methyl-4-(trifluoromethyl)-1H-imidazol-2-yl]piperidin-1-yl}ethan-1-one	MPRO	-7.7227	Cn1cc(nc1C1CCCN(C1)C(=O)Cc1ccc(O)cc1)C(F)(F)F
	2-(2,4-dioxo-1,2,3,4-tetrahydropyrimidin-1-yl)-N-methyl-N-{[(2R,3S)-1-methyl-2-(1-methyl-1H-pyrazol-5-yl)piperidin-3-yl]methyl}acetamide	MPRO	-7.71263	CN(C[C@@H]1CCCN(C)[C@H]1c1ccnn1C)C(=O)Cn1ccc(=O)[nH]c1=O
	N-(3-carbamoylphenyl)-4-(2-fluorophenyl)-1,4-diazepane-1-carboxamide	MPRO	-7.65227	NC(=O)c1cccc(NC(=O)N2CCCN(CC2)c2ccccc2F)c1
	N-[3-(difluoromethyl)-5-methyl-1H-pyrazol-4-yl]-2-oxo-1H,2H,3H-imidazo[4,5-b]pyridine-6-carboxamide	MPRO	-7.79601	Cc1[nH]nc(C(F)F)c1NC(=O)c1cnc2[nH]c(=O)[nH]c2c1
	3-(2-oxo-1,2,3,4-tetrahydroquinolin-3-yl)-N-{[4-(2-oxopyrrolidin-1-yl)phenyl]methyl}propanamide	MPRO	-7.74753	O=C(CCC1Cc2ccccc2NC1=O)NCc1ccc(cc1)N1CCCC1=O
	methyl 3-[(7-fluoro-2-oxo-1,2,3,4-tetrahydroquinolin-4-yl)formamido]-3-phenylpropanoate	MPRO	-7.77154	COC(=O)CC(NC(=O)C1CC(=O)Nc2cc(F)ccc12)c1ccccc1
	5-[3-(4-fluorophenyl)prop-2-enoyl]-2,3-dihydro-1H-1,3-benzodiazol-2-one	MPRO	-7.71903	Fc1ccc(C=CC(=O)c2ccc3[nH]c(=O)[nH]c3c2)cc1
	5-[3-(2,6-dichlorophenyl)prop-2-enoyl]-2,3-dihydro-1H-1,3-benzodiazol-2-one	MPRO	-7.69311	Clc1cccc(Cl)c1C=CC(=O)c1ccc2[nH]c(=O)[nH]c2c1
	N-(3-{[(furan-2-yl)methyl]sulfamoyl}phenyl)-3-(2-oxo-1,2,3,4-tetrahydroquinolin-3-yl)propanamide	MPRO	-7.70631	O=C(CCC1Cc2ccccc2NC1=O)Nc1cccc(c1)S(=O)(=O)NCc1ccco1
	N-{3-[5-(2-fluorophenyl)-1-(2-methoxyacetyl)-4,5-dihydro-1H-pyrazol-3-yl]phenyl}methanesulfonamide	MPRO	-7.73355	COCC(=O)N1N=C(CC1c1ccccc1F)c1cccc(NS(C)(=O)=O)c1
	4-[2-(4-chloro-2-nitrophenoxy)acetyl]-1,2,3,4-tetrahydroquinoxalin-2-one	MPRO	-7.7495	[O-][N+](=O)c1cc(Cl)ccc1OCC(=O)N1CC(=O)Nc2ccccc12
	2-(4-fluorobenzenesulfonamido)-N-[3-(2-oxopyrrolidin-1-yl)phenyl]benzamide	MPRO	-7.64313	Fc1ccc(cc1)S(=O)(=O)Nc1ccccc1C(=O)Nc1cccc(c1)N1CCCC1=O
	1-[(2-chloro-4-nitrophenyl)carbamoyl]ethyl 2-[(4-tert-butylphenyl)formamido]-4-(methylsulfanyl)butanoate	MPRO	-7.69778	CSCCC(NC(=O)c1ccc(cc1)C(C)(C)C)C(=O)OC(C)C(=O)Nc1ccc(cc1Cl)[N+]([O-])=O
	N-{2-[hydroxy(pyridin-2-yl)methyl]phenyl}-7-methoxy-1,2,3,4-tetrahydronaphthalene-1-carboxamide	MPRO	-7.68055	COc1ccc2CCCC(C(=O)Nc3ccccc3C(O)c3ccccn3)c2c1
	N-(3-cyanophenyl)-3-[(4-methoxyphenyl)(methyl)sulfamoyl]benzamide	MPRO	-7.60832	COc1ccc(cc1)N(C)S(=O)(=O)c1cccc(c1)C(=O)Nc1cccc(c1)C#N
	3-benzyl-4-oxo-N-[1-(4-sulfamoylphenyl)ethyl]-3,4-dihydrophthalazine-1-carboxamide	MPRO	-7.71278	CC(NC(=O)c1nn(Cc2ccccc2)c(=O)c2ccccc12)c1ccc(cc1)S(N)(=O)=O
	2-{[2-(2-methyl-2,3-dihydro-1H-indol-1-yl)-2-oxoethyl]sulfanyl}quinoline-4-carboxamide	MPRO	-7.64277	CC1Cc2ccccc2N1C(=O)CSc1cc(C(N)=O)c2ccccc2n1
	N-cyclopropyl-3-{[2-(2,2-dimethyl-3-oxo-1,2,3,4-tetrahydroquinoxalin-1-yl)-2-oxoethyl]amino}-4-methoxybenzene-1-sulfonamide	MPRO	-7.78327	COc1ccc(cc1NCC(=O)N1c2ccccc2NC(=O)C1(C)C)S(=O)(=O)NC1CC1
	N'-benzyl-N-[({2-[(3-methylphenyl)carbamoyl]phenyl}carbamoyl)methyl]ethanediamide	MPRO	-7.64035	Cc1cccc(NC(=O)c2ccccc2NC(=O)CNC(=O)C(=O)NCc2ccccc2)c1
	N-(3-cyclopropyl-1-phenyl-1H-pyrazol-5-yl)-2-{2,4,5,7-tetraazatricyclo[6.4.0.0²,⁶]dodeca-1(12),3,5,8,10-pentaen-3-ylsulfanyl}acetamide	MPRO	-7.80938	O=C(CSc1nnc2[nH]c3ccccc3n12)Nc1cc(nn1-c1ccccc1)C1CC1
	N-[3-(N',N'-diphenylhydrazinecarbonyl)phenyl]-2-[(4-methyl-4H-1,2,4-triazol-3-yl)sulfanyl]acetamide	MPRO	-7.71953	Cn1cnnc1SCC(=O)Nc1cccc(c1)C(=O)NN(c1ccccc1)c1ccccc1
	N-{[4-(dimethylamino)phenyl]methyl}-N-methyl-2-[(2-oxo-1,2,3,4-tetrahydroquinolin-6-yl)oxy]acetamide	MPRO	-7.76906	CN(C)c1ccc(CN(C)C(=O)COc2ccc3NC(=O)CCc3c2)cc1
	3-[3-(1,3-benzothiazol-2-yl)piperidine-1-carbonyl]-1-phenyl-4,5-dihydro-1H-pyrazole-5-carboxamide	MPRO	-7.60239	NC(=O)C1CC(=NN1c1ccccc1)C(=O)N1CCCC(C1)c1nc2ccccc2s1
	(2-{[(2-methylphenyl)carbamoyl]methyl}-1,3-thiazol-4-yl)methyl 5-carbamoyl-1-phenyl-4,5-dihydro-1H-pyrazole-3-carboxylate	MPRO	-7.69133	Cc1ccccc1NC(=O)Cc1nc(COC(=O)C2=NN(C(C2)C(N)=O)c2ccccc2)cs1
	N-{3-[1-({[1-(3-fluorophenyl)ethyl]carbamoyl}amino)ethyl]phenyl}acetamide	MPRO	-7.80217	CC(NC(=O)NC(C)c1cccc(NC(C)=O)c1)c1cccc(F)c1
	N-{3-[1-({[(2,5-dimethoxyphenyl)methyl]carbamoyl}amino)ethyl]phenyl}acetamide	MPRO	-7.72188	COc1ccc(OC)c(CNC(=O)NC(C)c2cccc(NC(C)=O)c2)c1
	N-[(2-ethoxypyridin-3-yl)methyl]-2-[2-methyl-4-(4-methylphenyl)-1,3-thiazol-5-yl]acetamide	MPRO	-7.64801	CCOc1ncccc1CNC(=O)Cc1sc(C)nc1-c1ccc(C)cc1
	N-[(2,3-dihydro-1-benzofuran-2-yl)methyl]-2-oxo-1,2,3,4-tetrahydroquinoline-6-carboxamide	MPRO	-7.63251	O=C(NCC1Cc2ccccc2O1)c1ccc2NC(=O)CCc2c1
	3-{3-cyclopropyl-1-[2-(pyridin-4-yl)acetyl]pyrrolidin-2-yl}-4-methyl-4,5-dihydro-1H-1,2,4-triazol-5-one	MPRO	-7.67512	Cn1c(n[nH]c1=O)C1C(CCN1C(=O)Cc1ccncc1)C1CC1
	2-[(3,4-dichlorophenyl)methyl]-N-({4-oxo-4H-pyrido[1,2-a]pyrimidin-2-yl}methyl)-2,7-diazaspiro[4.5]decane-7-carboxamide	MPRO	-7.62869	Clc1ccc(CN2CCC3(C2)CCCN(C3)C(=O)NCc2cc(=O)n3ccccc3n2)cc1Cl
	N-{4-[1-({[(2H-1,3-benzodioxol-5-yl)methyl]carbamoyl}amino)ethyl]phenyl}propanamide	MPRO	-7.65646	CCC(=O)Nc1ccc(cc1)C(C)NC(=O)NCc1ccc2OCOc2c1
	N-{4-[1-({[(2,3-dihydro-1,4-benzodioxin-6-yl)methyl]carbamoyl}amino)ethyl]phenyl}propanamide	MPRO	-7.74026	CCC(=O)Nc1ccc(cc1)C(C)NC(=O)NCc1ccc2OCCOc2c1
	N-[3-(3-carbamoyl-1H-pyrazol-1-yl)phenyl]-1-(2-phenylethenesulfonyl)piperidine-4-carboxamide	MPRO	-7.71512	NC(=O)c1ccn(n1)-c1cccc(NC(=O)C2CCN(CC2)S(=O)(=O)C=Cc2ccccc2)c1
	N-(3-cyanophenyl)-2-[4-(3-phenylprop-2-en-1-yl)piperazin-1-yl]propanamide	MPRO	-7.75655	CC(N1CCN(CC=Cc2ccccc2)CC1)C(=O)Nc1cccc(c1)C#N
	4-methyl-5-{2-[(4-oxo-3-propyl-3,4-dihydroquinazolin-2-yl)sulfanyl]acetyl}-2,3,4,5-tetrahydro-1H-1,5-benzodiazepin-2-one	MPRO	-7.76864	CCCn1c(SCC(=O)N2C(C)CC(=O)Nc3ccccc23)nc2ccccc2c1=O
	N-[3,5-bis(trifluoromethyl)phenyl]-2-(2-oxo-1,2-dihydropyridin-1-yl)acetamide	MPRO	-7.62371	FC(F)(F)c1cc(NC(=O)Cn2ccccc2=O)cc(c1)C(F)(F)F
	N-[1-(2,3-dihydro-1,4-benzodioxin-6-yl)ethyl]-2-[4-(N-methyl4-methylbenzenesulfonamido)phenoxy]acetamide	MPRO	-7.61314	CC(NC(=O)COc1ccc(cc1)N(C)S(=O)(=O)c1ccc(C)cc1)c1ccc2OCCOc2c1
	N-(2-{2,4-dioxo-3-azatricyclo[7.3.1.0⁵,¹³]trideca-1(13),5,7,9,11-pentaen-3-yl}ethyl)-N-(3-fluorophenyl)pyridine-3-carboxamide	MPRO	-7.63636	Fc1cccc(c1)N(CCN1C(=O)c2cccc3cccc(C1=O)c23)C(=O)c1cccnc1
	N-(9,10-dioxo-9,10-dihydroanthracen-1-yl)-2-(thiophen-2-yl)quinoline-4-carboxamide	MPRO	-7.80073	O=C(Nc1cccc2C(=O)c3ccccc3C(=O)c12)c1cc(nc2ccccc12)-c1cccs1
	[(9,10-dioxo-9,10-dihydroanthracen-1-yl)carbamoyl]methyl 5-oxopyrrolidine-2-carboxylate	MPRO	-7.79226	O=C(COC(=O)C1CCC(=O)N1)Nc1cccc2C(=O)c3ccccc3C(=O)c12
	N-(2,6-dimethylphenyl)-2-[(5-{3-[(4-methoxyphenyl)sulfamoyl]phenyl}-4-(6-methylheptan-2-yl)-4H-1,2,4-triazol-3-yl)sulfanyl]acetamide	MPRO	-7.63546	COc1ccc(NS(=O)(=O)c2cccc(c2)-c2nnc(SCC(=O)Nc3c(C)cccc3C)n2C(C)CCCC(C)C)cc1
	2-methoxy-4-{[(4-methoxybenzenesulfonamido)imino]methyl}phenyl N-phenylcarbamate	MPRO	-7.62377	COc1ccc(cc1)S(=O)(=O)NN=Cc1ccc(OC(=O)Nc2ccccc2)c(OC)c1
	[(2,3-dimethylcyclohexyl)carbamoyl]methyl 5-(benzylsulfamoyl)-2-hydroxybenzoate	MPRO	-7.69103	CC1CCCC(NC(=O)COC(=O)c2cc(ccc2O)S(=O)(=O)NCc2ccccc2)C1C
	4-fluoro-3-({[2-(2-oxopyrrolidin-1-yl)-1-phenylethyl]carbamoyl}amino)benzamide	MPRO	-7.77958	NC(=O)c1ccc(F)c(NC(=O)NC(CN2CCCC2=O)c2ccccc2)c1
	2-({[(4-fluorophenyl)carbamoyl]methyl}sulfanyl)-N-({[1,2,4]triazolo[4,3-a]pyridin-3-yl}methyl)benzamide	MPRO	-7.67865	Fc1ccc(NC(=O)CSc2ccccc2C(=O)NCc2nnc3ccccn23)cc1
	3-({[(2,3-dihydro-1,4-benzodioxin-2-yl)methyl]carbamoyl}methyl)-4-oxo-3,4-dihydrophthalazine-1-carboxamide	MPRO	-7.67751	NC(=O)c1nn(CC(=O)NCC2COc3ccccc3O2)c(=O)c2ccccc12
	1-[(4-carbamoylphenyl)methyl]-2-methyl-1,2,3,4-tetrahydroquinoline-4-carboxamide	MPRO	-7.68629	CC1CC(C(N)=O)c2ccccc2N1Cc1ccc(cc1)C(N)=O
	2-[(4-fluorophenyl)methyl]-3-{[6-oxo-1-(2-phenoxyethyl)-1,6-dihydropyridazin-3-yl]formamido}propanamide	MPRO	-7.65621	NC(=O)C(CNC(=O)c1ccc(=O)n(CCOc2ccccc2)n1)Cc1ccc(F)cc1
	3-({[3-(1-cyclopropyl-1H-1,2,3,4-tetrazol-5-yl)phenyl]carbamoyl}amino)-2-[(4-ethoxyphenyl)methyl]propanamide	MPRO	-7.73914	CCOc1ccc(CC(CNC(=O)Nc2cccc(c2)-c2nnnn2C2CC2)C(N)=O)cc1
	N-[(1,3-diphenyl-1H-pyrazol-4-yl)methyl]-2-methyl-5-sulfamoylbenzamide	MPRO	-7.62979	Cc1ccc(cc1C(=O)NCc1cn(nc1-c1ccccc1)-c1ccccc1)S(N)(=O)=O
	N-(3-carbamoylphenyl)-1H-indole-3-carboxamide	MPRO	-7.65138	NC(=O)c1cccc(NC(=O)c2c[nH]c3ccccc23)c1
	N-[1-(1,3-benzothiazol-2-yl)ethyl]-2-({[(3-cyanophenyl)carbamoyl]methyl}sulfanyl)-N-methylbenzamide	MPRO	-7.6049	CC(N(C)C(=O)c1ccccc1SCC(=O)Nc1cccc(c1)C#N)c1nc2ccccc2s1
	2-{3-[(cyclooctylcarbamoyl)methyl]-2,4-dioxo-1,2,3,4-tetrahydropyrimidin-1-yl}-N-(nonan-4-yl)acetamide	MPRO	-7.68523	CCCCCC(CCC)NC(=O)Cn1ccc(=O)n(CC(=O)NC2CCCCCCC2)c1=O
	5-tert-butyl-N-[5-chloro-2-(1H-1,2,4-triazol-1-yl)phenyl]-2-methylbenzene-1-sulfonamide	MPRO	-7.62846	Cc1ccc(cc1S(=O)(=O)Nc1cc(Cl)ccc1-n1cncn1)C(C)(C)C
	({2-[(2H-1,3-benzodioxol-5-yl)carbamoyl]phenyl}carbamoyl)methyl 4-oxo-3,4-dihydrophthalazine-1-carboxylate	MPRO	-7.79655	O=C(COC(=O)c1n[nH]c(=O)c2ccccc12)Nc1ccccc1C(=O)Nc1ccc2OCOc2c1
	6-amino-5-(2-{[3-(3-chloro-2-methylphenyl)-4-oxo-3,4-dihydroquinazolin-2-yl]sulfanyl}acetyl)-1-methyl-1,2,3,4-tetrahydropyrimidine-2,4-dione	MPRO	-7.61744	Cc1c(Cl)cccc1-n1c(SCC(=O)c2c(N)n(C)c(=O)[nH]c2=O)nc2ccccc2c1=O
	5-chloro-2-{2-[2-(2,3-dihydro-1,4-benzodioxin-6-yl)pyrrolidin-1-yl]-2-oxoethoxy}benzamide	MPRO	-7.63759	NC(=O)c1cc(Cl)ccc1OCC(=O)N1CCCC1c1ccc2OCCOc2c1
	{4-oxo-4H-pyrido[1,2-a]pyrimidin-2-yl}methyl 3-(4-methylbenzenesulfonyl)propanoate	MPRO	-7.77016	Cc1ccc(cc1)S(=O)(=O)CCC(=O)OCc1cc(=O)n2ccccc2n1
	{4-oxo-4H-pyrido[1,2-a]pyrimidin-2-yl}methyl 3-(benzyloxy)benzoate	MPRO	-7.60401	O=C(OCc1cc(=O)n2ccccc2n1)c1cccc(OCc2ccccc2)c1
	N-(6-fluoro-2,3-dihydro-1H-inden-1-yl)-N'-[3-(methylsulfanyl)phenyl]ethanediamide	TMPRSS2	-7.12976	CSc1cccc(NC(=O)C(=O)NC2CCc3ccc(F)cc23)c1
	N-(2-hydroxy-2-phenylpropyl)-5-methyl-1-benzofuran-2-carboxamide	TMPRSS2	-7.09092	Cc1ccc2oc(cc2c1)C(=O)NCC(C)(O)c1ccccc1
	2-(3-fluorophenyl)-N-{[(2-hydroxy-2,3-dihydro-1H-inden-1-yl)carbamoyl]methyl}acetamide	TMPRSS2	-7.08363	OC1Cc2ccccc2C1NC(=O)CNC(=O)Cc1cccc(F)c1
	3-(3-cyanophenyl)-N-(2-hydroxy-2-phenylpropyl)prop-2-enamide	TMPRSS2	-7.1007	CC(O)(CNC(=O)C=Cc1cccc(c1)C#N)c1ccccc1
	N-[2-(1-benzothiophen-2-yl)-2-hydroxyethyl]-2-[2-(3-fluorophenyl)acetamido]acetamide	TMPRSS2	-7.17383	OC(CNC(=O)CNC(=O)Cc1cccc(F)c1)c1cc2ccccc2s1
	N-[2-(5-fluoro-1H-indol-3-yl)ethyl]imidazo[1,2-a]pyridine-3-carboxamide	TMPRSS2	-7.0822	Fc1ccc2[nH]cc(CCNC(=O)c3cnc4ccccn34)c2c1
	N'-[(1,3-dimethyl-2,4-dioxo-1,2,3,4-tetrahydropyrimidin-5-yl)sulfonyl]-2-(4-ethylphenyl)acetohydrazide	TMPRSS2	-7.11284	CCc1ccc(CC(=O)NNS(=O)(=O)c2cn(C)c(=O)n(C)c2=O)cc1
	N'-(2-methanesulfinyl-1-phenylethyl)-N-[3-(5-methyl-1H-1,2,4-triazol-3-yl)phenyl]ethanediamide	TMPRSS2	-7.12667	Cc1nc(n[nH]1)-c1cccc(NC(=O)C(=O)NC(CS(C)=O)c2ccccc2)c1
	N-(6-amino-1-benzyl-2,4-dioxo-1,2,3,4-tetrahydropyrimidin-5-yl)-2-{[1-benzyl-5-(trifluoromethyl)-1H-1,3-benzodiazol-2-yl]sulfanyl}-N-butylacetamide	TMPRSS2	-7.09903	CCCCN(C(=O)CSc1nc2cc(ccc2n1Cc1ccccc1)C(F)(F)F)c1c(N)n(Cc2ccccc2)c(=O)[nH]c1=O
	2-oxo-2-(1,2,3,4-tetrahydroquinolin-1-yl)ethyl 2-(3,4-dimethylbenzenesulfonamido)acetate	TMPRSS2	-7.14842	Cc1ccc(cc1C)S(=O)(=O)NCC(=O)OCC(=O)N1CCCc2ccccc12
	(4-aminoquinazolin-2-yl)methyl 2-(2,3,4-trifluorobenzenesulfonamido)acetate	TMPRSS2	-7.1604	Nc1nc(COC(=O)CNS(=O)(=O)c2ccc(F)c(F)c2F)nc2ccccc12
	N-[2-(2,4-difluorophenyl)-2-hydroxypropyl]-2-(oxan-4-yl)-1,3-oxazole-4-carboxamide	TMPRSS2	-7.15943	CC(O)(CNC(=O)c1coc(n1)C1CCOCC1)c1ccc(F)cc1F
	1-oxo-1-(1,2,3,4-tetrahydroquinolin-1-yl)propan-2-yl 2-(1H-indol-3-yl)acetate	TMPRSS2	-7.12062	CC(OC(=O)Cc1c[nH]c2ccccc12)C(=O)N1CCCc2ccccc12
	5-hydroxy-N-(2-hydroxy-4-phenylbutyl)-1,2,3,4-tetrahydronaphthalene-1-carboxamide	TMPRSS2	-7.1394	OC(CCc1ccccc1)CNC(=O)C1CCCc2c(O)cccc12
	1-{6-bromo-2-methylimidazo[1,2-a]pyridine-3-carbonyl}azetidin-3-ol	TMPRSS2	-7.00428	Cc1nc2ccc(Br)cn2c1C(=O)N1CC(O)C1
	3-[3-(2,5-dichlorophenoxy)-2-hydroxypropyl]-7-fluoro-3,4-dihydroquinazolin-4-one	TMPRSS2	-7.19059	OC(COc1cc(Cl)ccc1Cl)Cn1cnc2cc(F)ccc2c1=O
	1-(ethanesulfonyl)-N-[(2-hydroxynaphthalen-1-yl)(phenyl)methyl]piperidine-4-carboxamide	TMPRSS2	-7.0895	CCS(=O)(=O)N1CCC(CC1)C(=O)NC(c1ccccc1)c1c(O)ccc2ccccc12
	N-{[2-(1H-imidazol-1-yl)phenyl]methyl}-1,2-dimethyl-1H-indole-3-sulfonamide	TMPRSS2	-7.12454	Cc1c(c2ccccc2n1C)S(=O)(=O)NCc1ccccc1-n1ccnc1
	3-(1H-indol-3-yl)-2-({[(2-methylphenyl)methyl]carbamoyl}amino)propanoic acid	TMPRSS2	-7.19633	Cc1ccccc1CNC(=O)NC(Cc1c[nH]c2ccccc12)C(O)=O
	2-(1H-indol-3-yl)-2-oxoethyl 2-benzenesulfonamidoacetate	TMPRSS2	-7.10657	O=C(CNS(=O)(=O)c1ccccc1)OCC(=O)c1c[nH]c2ccccc12
	[(2H-1,3-benzodioxol-5-yl)carbamoyl]methyl 2-[2-(3,4-dimethylbenzenesulfonamido)acetamido]acetate	TMPRSS2	-7.11874	Cc1ccc(cc1C)S(=O)(=O)NCC(=O)NCC(=O)OCC(=O)Nc1ccc2OCOc2c1
	2,5-difluoro-N-{3-hydroxy-2-[(pyridin-3-yl)methyl]propyl}benzene-1-sulfonamide	TMPRSS2	-7.12375	OCC(CNS(=O)(=O)c1cc(F)ccc1F)Cc1cccnc1
	N-cyclopropyl-2-{3-[(1,3-dioxo-2,3-dihydro-1H-isoindol-2-yl)methyl]benzamido}benzamide	TMPRSS2	-7.18075	O=C(Nc1ccccc1C(=O)NC1CC1)c1cccc(CN2C(=O)c3ccccc3C2=O)c1
	N-(4-fluorophenyl)-3-[2-(trifluoromethyl)benzenesulfonamido]propanamide	TMPRSS2	-7.08864	Fc1ccc(NC(=O)CCNS(=O)(=O)c2ccccc2C(F)(F)F)cc1
	1-(2,5-dichlorophenoxy)-3-[5-(4-methylphenyl)-2H-1,2,3,4-tetrazol-2-yl]propan-2-ol	TMPRSS2	-7.11576	Cc1ccc(cc1)-c1nnn(CC(O)COc2cc(Cl)ccc2Cl)n1
	4-{2-[3-(2,4-dichlorophenoxy)-2-hydroxypropyl]-2H-1,2,3,4-tetrazol-5-yl}benzamide	TMPRSS2	-7.11368	NC(=O)c1ccc(cc1)-c1nnn(CC(O)COc2ccc(Cl)cc2Cl)n1
	1-[2-(3-fluorophenyl)-2-hydroxypropyl]-3-{5H,7H,8H-pyrano[4,3-b]pyridin-3-yl}urea	TMPRSS2	-7.09542	CC(O)(CNC(=O)Nc1cnc2CCOCc2c1)c1cccc(F)c1
	2-(3-fluorobenzenesulfonamido)-N-(4-sulfamoylphenyl)acetamide	TMPRSS2	-7.13936	NS(=O)(=O)c1ccc(NC(=O)CNS(=O)(=O)c2cccc(F)c2)cc1
	N-(3,4-dimethoxyphenyl)-2-(3,4-dimethylbenzenesulfonamido)acetamide	TMPRSS2	-7.11324	COc1ccc(NC(=O)CNS(=O)(=O)c2ccc(C)c(C)c2)cc1OC
	2-(2-fluorobenzenesulfonamido)-N-[3-(propan-2-yl)phenyl]propanamide	TMPRSS2	-7.19333	CC(C)c1cccc(NC(=O)C(C)NS(=O)(=O)c2ccccc2F)c1
	N-[3-(2,4-difluorophenyl)-1-methyl-1H-pyrazol-5-yl]-2-(3,4,5-trifluorophenyl)cyclopropane-1-carboxamide	TMPRSS2	-7.13996	Cn1nc(cc1NC(=O)C1CC1c1cc(F)c(F)c(F)c1)-c1ccc(F)cc1F
	2-(1H-1,3-benzodiazol-1-yl)-N-[2-(3-chlorobenzenesulfonamido)ethyl]propanamide	TMPRSS2	-7.12518	CC(C(=O)NCCNS(=O)(=O)c1cccc(Cl)c1)n1cnc2ccccc12
	N'-(3-methyl-1-phenylbutyl)-N-(quinolin-6-yl)ethanediamide	TMPRSS2	-7.14912	CC(C)CC(NC(=O)C(=O)Nc1ccc2ncccc2c1)c1ccccc1
	2-(3-oxo-3,4-dihydro-2H-1,4-benzoxazin-4-yl)-N'-[3-(trifluoromethyl)benzenesulfonyl]acetohydrazide	TMPRSS2	-7.14343	FC(F)(F)c1cccc(c1)S(=O)(=O)NNC(=O)CN1C(=O)COc2ccccc12
	2-(4-bromobenzenesulfonamido)-N-[1,3-dihydroxy-1-(4-nitrophenyl)propan-2-yl]benzamide	TMPRSS2	-7.11926	OCC(NC(=O)c1ccccc1NS(=O)(=O)c1ccc(Br)cc1)C(O)c1ccc(cc1)[N+]([O-])=O
	2-oxo-N-(3-{3-oxo-2H,3H-[1,2,4]triazolo[4,3-a]pyridin-2-yl}propyl)-2,3,4,5-tetrahydro-1H-1-benzazepine-7-carboxamide	TMPRSS2	-7.10452	O=C(NCCCn1nc2ccccn2c1=O)c1ccc2NC(=O)CCCc2c1
	methyl 3-(3-bromophenyl)-3-{[(4-ethoxyphenyl)carbamoyl]formamido}propanoate	TMPRSS2	-7.08291	CCOc1ccc(NC(=O)C(=O)NC(CC(=O)OC)c2cccc(Br)c2)cc1
	N'-[1,2-bis(3-fluorophenyl)ethyl]-N-[4-(cyanomethoxy)phenyl]ethanediamide	TMPRSS2	-7.19801	Fc1cccc(CC(NC(=O)C(=O)Nc2ccc(OCC#N)cc2)c2cccc(F)c2)c1
	N-[2-(2,4-difluorobenzenesulfonamido)ethyl]-2-(4-fluorophenyl)acetamide	TMPRSS2	-7.12137	Fc1ccc(CC(=O)NCCNS(=O)(=O)c2ccc(F)cc2F)cc1
	{[2-(2-methoxyphenyl)ethyl]carbamoyl}methyl 2-(4-carbamoyl-1-oxo-1,2-dihydrophthalazin-2-yl)acetate	TMPRSS2	-7.10812	COc1ccccc1CCNC(=O)COC(=O)Cn1nc(C(N)=O)c2ccccc2c1=O
